# Supplementary material for: Community peer support among individuals living with spinal cord injury
Source: J Health Psychol. 2023 Mar 16;28(10):943–55. doi: 10.1177/13591053231159483 (PMC10467001; doi:10.1177/13591053231159483)
Supplement: sj-sps-4-hpq-10.1177_13591053231159483 – Supplemental material for Community peer support among individuals living with spinal cord injury [file sj-sps-4-hpq-10.1177_13591053231159483.sps]

* Encoding: UTF-8.
*PEER SUPPORT STUDY SYNTAX.

*SET UP*

*Exclude people who did not complete at least 75% of the survey.
    .
DATASET ACTIVATE DataSet1.
FILTER OFF.
USE ALL.
SELECT IF (Progress > 75).
EXECUTE.

*Brings N from 232 to 204.
*Final N = 135 (removed participants with no SCI peers (n = 12), participants who gave nonsense responses, and duplicate responses).

*Scoring MSPSS Mean (whole scale); Perceived social support negatively skewed.
    
COMPUTE MSPSS=(6 - MEAN.7(MSPSS_1,MSPSS_2,MSPSS_3,MSPSS_4,MSPSS_5,MSPSS_6,MSPSS_7,MSPSS_8,MSPSS_9)).
EXECUTE. 

FREQ VAR=MSPSS_1,MSPSS_2,MSPSS_3,MSPSS_4,MSPSS_5,MSPSS_6,MSPSS_7,MSPSS_8,MSPSS_9/STATS=DEFAULT/HIS.
FREQ VAR=MSPSS/STATS=DEFAULT SKEW/HIS.

*Scoring Spinal Cord Injury Peer Support Inventory Mean (whole scale); Perceived peer support is relatively negatively skewed.

COMPUTE SCIPSI=MEAN.12(SCI_PSI_1,SCI_PSI_2,SCI_PSI_3,SCI_PSI_4,SCI_PSI_5,SCI_PSI_6,SCI_PSI_7,SCI_PSI_8,
    SCI_PSI_9,SCI_PSI_10,SCI_PSI_11,SCI_PSI_12,SCI_PSI_13,SCI_PSI_14,SCI_PSI_15).
EXECUTE. 

FREQ VAR=SCI_PSI_1,SCI_PSI_2,SCI_PSI_3,SCI_PSI_4,SCI_PSI_5,SCI_PSI_6,SCI_PSI_7,SCI_PSI_8,
    SCI_PSI_9,SCI_PSI_10,SCI_PSI_11,SCI_PSI_12,SCI_PSI_13,SCI_PSI_14,SCI_PSI_15/STATS=DEFAULT/HIS.
FREQ VAR=SCIPSI/STATS=DEFAULT SKEW/HIS.

*Reverse coding of positively worded items in the CESD (i.e., I felt hopeful about the future, I felt I was just as good as other people, and I was happy.)

RECODE CESD_5 CESD_7 CESD_8 (0=3) (1=2) (2=1) (3=0) INTO CESD_5_R CESD_7_R CESD_8_R.
EXECUTE.

*Scoring CESD Mean; Depressive symptoms relatively positively skewed.
    
COMPUTE CESD=MEAN.6(CESD_1,CESD_2,CESD_3,CESD_4,CESD_6,CESD_9,CESD_10,CESD_5_R,CESD_7_R,CESD_8_R).
EXECUTE. 

FREQ VAR=CESD_1,CESD_2,CESD_3,CESD_4,CESD_6,CESD_9,CESD_10,CESD_5_R,CESD_7_R,CESD_8_R/STATS=DEFAULT/HIS.
FREQ VAR=CESD/STATS=DEFAULT SKEW/HIS.

*Sum Score for Depression.

COMPUTE Depression_Sum=(mean.8(CESD_1, CESD_2, CESD_3, CESD_4, CESD_5_R, CESD_6, CESD_7_R, CESD_8_R, CESD_9, CESD_10)) * 10.
EXECUTE.

*Scoring PANAS PA mean; Positive affect is normally distributed.

COMPUTE PANAS_PA=MEAN.9(PANAS_1,PANAS_3,PANAS_8,PANAS_9,PANAS_11,PANAS_13,PANAS_15,PANAS_16,PANAS_18,
    PANAS_20,PANAS_23).
EXECUTE. 

FREQ VAR=PANAS_1,PANAS_3,PANAS_8,PANAS_9,PANAS_11,PANAS_13,PANAS_15,PANAS_16,PANAS_18,
    PANAS_20,PANAS_23/STATS=DEFAULT/HIS.
FREQ VAR=PANAS_PA/STATS=DEFAULT SKEW/HIS.

*Scoring PANAS NA mean; Negative affect is somewhat positively skewed.

COMPUTE PANAS_NA=MEAN.9(PANAS_2,PANAS_4,PANAS_5,PANAS_6,PANAS_7,PANAS_10,PANAS_12,PANAS_14,PANAS_17,
    PANAS_19,PANAS_21,PANAS_22).
EXECUTE. 

FREQ VAR=PANAS_2,PANAS_4,PANAS_5,PANAS_6,PANAS_7,PANAS_10,PANAS_12,PANAS_14,PANAS_17,
    PANAS_19,PANAS_21,PANAS_22/STATS=DEFAULT/HIS.
FREQ VAR=PANAS_NA/STATS=DEFAULT SKEW/HIS.

*Scoring SWLS Mean; Life satisfaction looks relatively normally distributed.
    
COMPUTE SWLS=MEAN.4(SWLS_1,SWLS_2,SWLS_3,SWLS_4,SWLS_5).
EXECUTE. 

FREQ VAR=SWLS_1,SWLS_2,SWLS_3,SWLS_4,SWLS_5/STATS=DEFAULT/HIS.
FREQ VAR=SWLS/STATS=DEFAULT SKEW/HIS.

*Create POMP Score for SWB (PA, NA, & SWLS); Subjective well-being looks relatively normally distributed.

compute pomp_pa = (panas_pa - 1) * 25.
freq var=pomp_pa/stats/his.

compute pomp_na = 100 - ((panas_na - 1) * 25).
freq var=pomp_na/stats/his.

compute pomp_swls = (swls - 1) * 25.
freq var=pomp_swls/stats/his.

compute pomp = mean(pomp_pa, pomp_na, pomp_swls).
freq var=pomp/stats/his.

*Scoring RNLI Mean; Reintegration looks relatively normally distributed.
    
COMPUTE RNLI=MEAN.9(RNLI_1,RNLI_2,RNLI_3,RNLI_4,RNLI_5,RNLI_6,RNLI_7,RNLI_8,RNLI_9,RNLI_10,RNLI_11).
EXECUTE. 

FREQ VAR=RNLI_1,RNLI_2,RNLI_3,RNLI_4,RNLI_5,RNLI_6,RNLI_7,RNLI_8,RNLI_9,RNLI_10,RNLI_11/STATS=DEFAULT/HIS.
FREQ VAR=RNLI/STATS=DEFAULT SKEW/HIS.

*Making the RNLI comparable to normal reporting standards (1-3 coverted to 0-2)

freq var=RNLI_1,RNLI_2,RNLI_3,RNLI_4,RNLI_5,RNLI_6,RNLI_7,RNLI_8,RNLI_9,RNLI_10,RNLI_11/stats.

compute rnli=(mean.8(RNLI_1,RNLI_2,RNLI_3,RNLI_4,RNLI_5,RNLI_6,RNLI_7,RNLI_8,RNLI_9,RNLI_10,RNLI_11) - 1).

freq var=rnli/stats.

*Creation of Z Scores to look for outliers
    
DESCRIPTIVES VARIABLES=MSPSS SCIPSI CESD PANAS_PA PANAS_NA SWLS pomp RNLI
  /SAVE
  /STATISTICS=MEAN STDDEV MIN MAX.

*RELIABILITY.

*Cronbach's alpha for MSPSS (whole scale)

RELIABILITY
  /VARIABLES=MSPSS_1 MSPSS_2 MSPSS_3 MSPSS_4 MSPSS_5 MSPSS_6 MSPSS_7 MSPSS_8 MSPSS_9
  /SCALE('MSPSS Reliability') ALL
  /MODEL=ALPHA
  /STATISTICS=DESCRIPTIVE SCALE CORR
  /SUMMARY=TOTAL MEANS CORR.

*Cronbach's alpha for Spinal Cord Injury Peer Support Inventory (whole scale)
    
RELIABILITY
  /VARIABLES=SCI_PSI_1 SCI_PSI_2 SCI_PSI_3 SCI_PSI_4 SCI_PSI_5 SCI_PSI_6 SCI_PSI_7 SCI_PSI_8 
    SCI_PSI_9 SCI_PSI_10 SCI_PSI_11 SCI_PSI_12 SCI_PSI_13 SCI_PSI_14 SCI_PSI_15
  /SCALE('SCI PSI Reliability') ALL
  /MODEL=ALPHA
  /STATISTICS=DESCRIPTIVE SCALE CORR
  /SUMMARY=TOTAL MEANS CORR.

*Cronbach's alpha for CESD

RELIABILITY
  /VARIABLES=CESD_1 CESD_2 CESD_3 CESD_4 CESD_6 CESD_9 CESD_10 CESD_5_R CESD_7_R CESD_8_R
  /SCALE('CESD Subscale Reliability') ALL
  /MODEL=ALPHA
  /STATISTICS=DESCRIPTIVE SCALE CORR
  /SUMMARY=TOTAL MEANS CORR.

*Cronbach's alpha for PANAS PA Subscale

RELIABILITY
  /VARIABLES=PANAS_1 PANAS_3 PANAS_8 PANAS_9 PANAS_11 PANAS_13 PANAS_15 PANAS_16 PANAS_18 PANAS_20 
    PANAS_23
  /SCALE('PANAS PA Subscale Reliability') ALL
  /MODEL=ALPHA
  /STATISTICS=DESCRIPTIVE SCALE CORR
  /SUMMARY=TOTAL MEANS CORR.

*Cronbach's alpha for PANAS NA Subscale

RELIABILITY
  /VARIABLES=PANAS_2 PANAS_4 PANAS_5 PANAS_6 PANAS_7 PANAS_10 PANAS_12 PANAS_14 PANAS_17 PANAS_19 
    PANAS_21 PANAS_22
  /SCALE('PANAS NA Subscale Reliability') ALL
  /MODEL=ALPHA
  /STATISTICS=DESCRIPTIVE SCALE CORR
  /SUMMARY=TOTAL MEANS CORR.

*Cronbach's alpha for SWLS

RELIABILITY
  /VARIABLES=SWLS_1 SWLS_2 SWLS_3 SWLS_4 SWLS_5
  /SCALE('SWLS Scale Reliability') ALL
  /MODEL=ALPHA
  /STATISTICS=DESCRIPTIVE SCALE CORR
  /SUMMARY=TOTAL MEANS CORR.

*Cronbach's alpha for RNLI 

RELIABILITY
  /VARIABLES=RNLI_1 RNLI_2 RNLI_3 RNLI_4 RNLI_5 RNLI_6 RNLI_7 RNLI_8 RNLI_9 RNLI_10 RNLI_11
  /SCALE('RNLI Scale Reliability') ALL
  /MODEL=ALPHA
  /STATISTICS=DESCRIPTIVE SCALE CORR
  /SUMMARY=TOTAL MEANS CORR.

FREQ VAR=satisfaction/STATS=DEFAULT SKEW/HIS.
FREQ VAR=freq/STATS=DEFAULT SKEW/HIS.

*Exploring "high" versus "low" emotional support from SCI-PSI (due to skew).

T-TEST GROUPS=SCIPSI_ES_grp(-1 1)
  /MISSING=ANALYSIS
  /VARIABLES=Depression_Sum
  /ES DISPLAY(TRUE)
  /CRITERIA=CI(.95).

T-TEST GROUPS=SCIPSI_ES_grp(-1 1)
  /MISSING=ANALYSIS
  /VARIABLES=pomp
  /ES DISPLAY(TRUE)
  /CRITERIA=CI(.95).

T-TEST GROUPS=SCIPSI_ES_grp(-1 1)
  /MISSING=ANALYSIS
  /VARIABLES=RNLI
  /ES DISPLAY(TRUE)
  /CRITERIA=CI(.95).

*Exploring "high" versus "low" peer support (due to skew).

T-TEST GROUPS=SCIPSI_grp(-1 1)
  /MISSING=ANALYSIS
  /VARIABLES=Depression_Sum
  /ES DISPLAY(TRUE)
  /CRITERIA=CI(.95).

T-TEST GROUPS=SCIPSI_grp(-1 1)
  /MISSING=ANALYSIS
  /VARIABLES=pomp
  /ES DISPLAY(TRUE)
  /CRITERIA=CI(.95).

T-TEST GROUPS=SCIPSI_grp(-1 1)
  /MISSING=ANALYSIS
  /VARIABLES=RNLI
  /ES DISPLAY(TRUE)
  /CRITERIA=CI(.95).

*ANALYSIS*
    
*Descriptives for demographics
    
FREQUENCIES VARIABLES=sex loc_recoded eti eti_5_TEXT
  /ORDER=ANALYSIS.

FREQUENCIES VARIABLES=age edu tsi_group level class
  /STATISTICS=STDDEV MEAN MEDIAN
  /ORDER=ANALYSIS.

*Descriptives for peer support "demographics"

FREQUENCIES VARIABLES=freq freq_change mode1 mode_change mode_change_qual training satisfaction 
    satis_qual importance value_change value_change_qual aspect_valuable aspect_negative add
  /STATISTICS=STDDEV MEAN MEDIAN
  /ORDER=ANALYSIS.

*Multiple response questions 

*Who do you live with? (Select all that apply)

MULT RESPONSE GROUPS=$Lives_with 'Lives_with' (live_1 live_2 live_3 live_4 live_5 (1))
  /FREQUENCIES=$Lives_with.

COUNT Lives=live_1,live_2,live_3,live_4,live_5 (1).
EXECUTE.
FREQUENCIES VAR=Lives.

RECODE live_1,live_2,live_3,live_4,live_5 (MISSING=0) (1=1).
EXECUTE.
FREQUENCIES VAR=live_1.

RECODE live_1,live_2,live_3,live_4,live_5 (MISSING=0) (1=1).
EXECUTE.
FREQUENCIES VAR=live_2.

RECODE live_1,live_2,live_3,live_4,live_5 (MISSING=0) (1=1).
EXECUTE.
FREQUENCIES VAR=live_3.

RECODE live_1,live_2,live_3,live_4,live_5 (MISSING=0) (1=1).
EXECUTE.
FREQUENCIES VAR=live_4.

RECODE live_1,live_2,live_3,live_4,live_5 (MISSING=0) (1=1).
EXECUTE.
FREQUENCIES VAR=live_5.

*Before the COVID-19 pandemic, how did you meet with your peers??(Select all that apply)? 

MULT RESPONSE GROUPS=$Mode_comm (mode2_1 mode2_2 mode2_3 (1))
  /FREQUENCIES=$Mode_comm.

COUNT Mode_comm=mode2_1,mode2_2,mode2_3 (1).
EXECUTE.
FREQUENCIES VAR=Mode_comm.

RECODE mode2_1,mode2_2,mode2_3 (MISSING=0) (1=1).
EXECUTE.
FREQUENCIES VAR=mode2_1.

RECODE mode2_1,mode2_2,mode2_3 (MISSING=0) (1=1).
EXECUTE.
FREQUENCIES VAR=mode2_2.

RECODE mode2_1,mode2_2,mode2_3 (MISSING=0) (1=1).
EXECUTE.
FREQUENCIES VAR=mode2_3.

*Comparing participants on demographics (sex and RNLI significant; tsi_group and symptoms of depression significant; level_group and pomp significant; class and MSPSS significant). 

T-TEST GROUPS=sex(1 2)
  /MISSING=ANALYSIS
  /VARIABLES=MSPSS SCIPSI CESD POMP RNLI
  /ES DISPLAY(TRUE)
  /CRITERIA=CI(.95).

T-TEST GROUPS=sex(1 2)
  /MISSING=ANALYSIS
  /VARIABLES=satisfaction importance
  /ES DISPLAY(TRUE)
  /CRITERIA=CI(.95).

ONEWAY MSPSS SCIPSI CESD pomp RNLI BY age
  /MISSING ANALYSIS
  /CRITERIA=CILEVEL(0.95).

*Combined smaller groups (less than HS and HS; MA and PhD)
    
RECODE edu (1=1) (2=1) (3=2) (4=3) (5=4) (6=5) (7=5) INTO edu_group.
EXECUTE.

ONEWAY MSPSS SCIPSI CESD pomp RNLI BY edu_group
  /MISSING ANALYSIS
  /CRITERIA=CILEVEL(0.95).

T-TEST GROUPS=tsi_group(0 1)
  /MISSING=ANALYSIS
  /VARIABLES=MSPSS SCIPSI CESD POMP RNLI satisfaction
  /ES DISPLAY(TRUE)
  /CRITERIA=CI(.95).

T-TEST GROUPS=tsi_group(0 1)
  /MISSING=ANALYSIS
  /VARIABLES=Depression_Sum
  /ES DISPLAY(TRUE)
  /CRITERIA=CI(.95).

*Grouped into cervical, thoracic, and lumbar/saccral.

RECODE level (1=1) (2=1) (3=2) (4=2) (5=3) (6=3) INTO level_group.
EXECUTE.

ONEWAY MSPSS SCIPSI CESD pomp RNLI BY level_group
  /STATISTICS DESCRIPTIVES
  /MISSING ANALYSIS
  /CRITERIA=CILEVEL(0.95).

ONEWAY SCIPSI pomp BY level_group
  /STATISTICS DESCRIPTIVES
  /MISSING ANALYSIS
  /CRITERIA=CILEVEL(0.95)
  /POSTHOC=TUKEY ALPHA(0.05).

ONEWAY MSPSS SCIPSI CESD pomp RNLI BY class
  /MISSING ANALYSIS
  /CRITERIA=CILEVEL(0.95).

ONEWAY MSPSS BY class
  /STATISTICS DESCRIPTIVES
  /MISSING ANALYSIS
  /CRITERIA=CILEVEL(0.95)
  /POSTHOC=TUKEY ALPHA(0.05).

*Preliminary analysis: Correlations between support variables (IVs) and adjustment variables (DVs).

CORRELATIONS
  /VARIABLES=MSPSS SCIPSI CESD pomp RNLI
  /PRINT=TWOTAIL NOSIG FULL
  /STATISTICS DESCRIPTIVES
  /MISSING=PAIRWISE.

*Hypothesis #1: The association of received peer support with adjustment (i.e., symptoms of depression, reintegration, 
    well-being) will be stronger for individuals with little to no social support from other informal sources (family and friends) 
    relative to those with high levels of support from family and friends.

*SCIPSI, MSPSS, & symptoms of depression (marginally significant).

DESC var=SCIPSI MSPSS/STATS=MEAN STDDEV.
COMPUTE SCIPSI_C=SCIPSI - 3.67.
COMPUTE MSPSS_C=MSPSS - 4.15.
COMPUTE PSI_PSS=SCIPSI_C * MSPSS_C.
COMPUTE TSI_PSI=TSI_GROUP * SCIPSI_C.
COMPUTE TSI_PSS=TSI_GROUP * MSPSS_C.
COMPUTE TSI_PSI_PSS=TSI_GROUP * SCIPSI_C * MSPSS_C.
REGRESS DEP=CESD/ENTER SCIPSI_C MSPSS_C TSI_GROUP/ENTER PSI_PSS TSI_PSI TSI_PSS/ENTER TSI_PSI_PSS.

RECODE TSI_GROUP(0=.5)(1=-.5) INTO TSI_C.
EXECUTE.

REGRESSION
  /DESCRIPTIVES MEAN STDDEV CORR SIG N
  /MISSING LISTWISE
  /STATISTICS COEFF OUTS CI(95) R ANOVA COLLIN TOL CHANGE ZPP
  BCOV
  /CRITERIA=PIN(.05) POUT(.10)
  /NOORIGIN
  /DEPENDENT Depression_Sum
  /METHOD=ENTER SCIPSI_C MSPSS_C TSI_C
  /METHOD=ENTER PSI_PSS 
  /RESIDUALS HISTOGRAM(ZRESID)
  /SAVE RESID.

*Three-Way ANOVA
    
UNIANOVA Depression_Sum BY SCIPSI_grp tsi_group MSPSS_contrast
  /METHOD=SSTYPE(3)
  /INTERCEPT=INCLUDE
  /PRINT ETASQ DESCRIPTIVE HOMOGENEITY
  /CRITERIA=ALPHA(.05)
  /DESIGN=SCIPSI_grp tsi_group MSPSS_contrast SCIPSI_grp*tsi_group SCIPSI_grp*MSPSS_contrast 
    tsi_group*MSPSS_contrast SCIPSI_grp*tsi_group*MSPSS_contrast.

*SCIPSI, MSPSS, & reintegration (not significant).

COMPUTE SCIPSI_C=SCIPSI - 3.67.
COMPUTE MSPSS_C=MSPSS - 4.15.
COMPUTE PSI_PSS=SCIPSI_C * MSPSS_C.
COMPUTE TSI_PSI=TSI_GROUP * SCIPSI_C.
COMPUTE TSI_PSS=TSI_GROUP * MSPSS_C.
COMPUTE TSI_PSI_PSS=TSI_GROUP * SCIPSI_C * MSPSS_C.
REGRESS DEP=RNLI/ENTER SCIPSI_C MSPSS_C TSI_GROUP/ENTER PSI_PSS TSI_PSI TSI_PSS/ENTER TSI_PSI_PSS.

REGRESSION
  /DESCRIPTIVES MEAN STDDEV CORR SIG N
  /MISSING LISTWISE
  /STATISTICS COEFF OUTS CI(95) R ANOVA COLLIN TOL CHANGE ZPP
  /CRITERIA=PIN(.05) POUT(.10)
  /NOORIGIN
  /DEPENDENT RNLI
  /METHOD=ENTER SCIPSI_C MSPSS_C
  /METHOD=ENTER PSI_PSS
  /RESIDUALS HISTOGRAM(ZRESID)
  /SAVE RESID.

*Three-way ANOVA
    
UNIANOVA RNLI BY SCIPSI_grp tsi_group MSPSS_contrast
  /METHOD=SSTYPE(3)
  /INTERCEPT=INCLUDE
  /PRINT ETASQ DESCRIPTIVE HOMOGENEITY
  /CRITERIA=ALPHA(.05)
  /DESIGN=SCIPSI_grp tsi_group MSPSS_contrast SCIPSI_grp*tsi_group SCIPSI_grp*MSPSS_contrast 
    tsi_group*MSPSS_contrast SCIPSI_grp*tsi_group*MSPSS_contrast.

*SCIPSI, MSPSS & subjective well-being (i.e., pomp; not significant).

COMPUTE SCIPSI_C=SCIPSI - 3.67.
COMPUTE MSPSS_C=MSPSS - 4.15.
COMPUTE PSI_PSS=SCIPSI_C * MSPSS_C.
COMPUTE TSI_PSI=TSI_GROUP * SCIPSI_C.
COMPUTE TSI_PSS=TSI_GROUP * MSPSS_C.
COMPUTE TSI_PSI_PSS=TSI_GROUP * SCIPSI_C * MSPSS_C.
REGRESS DEP=pomp/ENTER SCIPSI_C MSPSS_C TSI_GROUP/ENTER PSI_PSS TSI_PSI TSI_PSS/ENTER TSI_PSI_PSS.

REGRESSION
  /DESCRIPTIVES MEAN STDDEV CORR SIG N
  /MISSING LISTWISE
  /STATISTICS COEFF OUTS CI(95) R ANOVA COLLIN TOL CHANGE ZPP
  /CRITERIA=PIN(.05) POUT(.10)
  /NOORIGIN
  /DEPENDENT pomp
  /METHOD=ENTER SCIPSI_C MSPSS_C
  /METHOD=ENTER PSI_PSS
  /RESIDUALS HISTOGRAM(ZRESID)
  /SAVE RESID.

COMPUTE PSIg_PSS=SCIPSI_grp * MSPSS_C.
COMPUTE TSI_PSIg=TSI_GROUP * SCIPSI_grp.
COMPUTE TSI_PSIg_PSS=TSI_GROUP * SCIPSI_grp * MSPSS_C.

REGRESSION
  /DESCRIPTIVES MEAN STDDEV CORR SIG N
  /MISSING LISTWISE
  /STATISTICS COEFF OUTS CI(95) R ANOVA COLLIN TOL CHANGE ZPP
  /CRITERIA=PIN(.05) POUT(.10)
  /NOORIGIN
  /DEPENDENT pomp
  /METHOD=ENTER SCIPSI_grp MSPSS_C TSI_GROUP
  /METHOD=ENTER PSIg_PSS TSI_PSIg TSI_PSS
  /METHOD=ENTER TSI_PSIg_PSS
  /RESIDUALS HISTOGRAM(ZRESID)
  /SAVE RESID.

*Three-way ANOVA
    
UNIANOVA pomp BY SCIPSI_grp tsi_group MSPSS_contrast
  /METHOD=SSTYPE(3)
  /INTERCEPT=INCLUDE
  /PRINT ETASQ DESCRIPTIVE HOMOGENEITY
  /CRITERIA=ALPHA(.05)
  /DESIGN=SCIPSI_grp tsi_group MSPSS_contrast SCIPSI_grp*tsi_group SCIPSI_grp*MSPSS_contrast 
    tsi_group*MSPSS_contrast SCIPSI_grp*tsi_group*MSPSS_contrast.

*Formula for simple effects: CESD (eat) = 2.077 + .001(value for SCIPSI_C) - .279 (value for MSPSS_C) + .140 (value for MSPSS_C) (value for SCIPSI_C).

*Hypothesis #2:Certain aspects of the support one receives from one’s peers will be associated with 
    better adjustment. Specifically, individuals who engage with their peers more frequently, who receive 
    emotional support from their peers, and who are satisfied with their peer relationship(s) will experience 
    fewer depressive symptoms, higher levels of subjective well-being, and a greater sense of reintegration.  

*Scoring Spinal Cord Injury Peer Support Inventory Mean (Emotional Support Subscale)

COMPUTE SCIPSI_ES=MEAN.4(SCI_PSI_5,SCI_PSI_6,SCI_PSI_9,SCI_PSI_11,SCI_PSI_14).
EXECUTE. 

FREQ VAR=SCI_PSI_5,SCI_PSI_6,SCI_PSI_9,SCI_PSI_11,SCI_PSI_14/STATS=DEFAULT/HIS.
FREQ VAR=SCIPSI_ES/STATS=DEFAULT SKEW/HIS.

RELIABILITY
  /VARIABLES=SCI_PSI_5 SCI_PSI_6 SCI_PSI_9 SCI_PSI_11 SCI_PSI_14
  /SCALE('SCI PSI Emotional Support Subscale Reliability') ALL
  /MODEL=ALPHA
  /STATISTICS=DESCRIPTIVE SCALE CORR
  /SUMMARY=TOTAL MEANS CORR.

CORRELATIONS
  /VARIABLES=freq MSPSS SCIPSI_ES SCIPSI satisfaction CESD pomp RNLI
  /PRINT=TWOTAIL NOSIG FULL
  /STATISTICS DESCRIPTIVES
  /MISSING=PAIRWISE.

*freq and symptoms of depression, subjective well-being, and reintegration (not significant).
*SCIPSI_ES (negatively skewed) and symptoms of depression, subjective well-being, and reintegration (not significant).
*satisfaction and symptoms of depression, subjective well-being, and reintegration (all are significant).

*Exploratory Satisfaction Analysis

FREQ VAR=satisfaction/STATS=DEFAULT SKEW/HIS.
FREQ VAR=satis_C/STATS=DEFAULT SKEW/HIS.

DESC var=satisfaction MSPSS/STATS=MEAN STDDEV.
COMPUTE satis_C=satisfaction - 3.95.
COMPUTE satis_PSS=satis_C * MSPSS_C.
COMPUTE TSI_satis=TSI_GROUP * satis_C.
COMPUTE TSI_satis_PSS=TSI_GROUP * satis_C * MSPSS_C.
REGRESS DEP=CESD/ENTER satis_C MSPSS_C TSI_GROUP/ENTER satis_PSS TSI_satis TSI_PSS/ENTER TSI_satis_PSS.

REGRESSION
  /DESCRIPTIVES MEAN STDDEV CORR SIG N
  /MISSING LISTWISE
  /STATISTICS COEFF OUTS CI(95) R ANOVA COLLIN TOL CHANGE ZPP
  BCOV
  /CRITERIA=PIN(.05) POUT(.10)
  /NOORIGIN
  /DEPENDENT Depression_Sum
  /METHOD=ENTER satis_C MSPSS_C TSI_C
  /METHOD=ENTER satis_PSS
  /RESIDUALS HISTOGRAM(ZRESID)
  /SAVE RESID.

REGRESSION
  /DESCRIPTIVES MEAN STDDEV CORR SIG N
  /MISSING LISTWISE
  /STATISTICS COEFF OUTS CI(95) R ANOVA COLLIN TOL CHANGE ZPP
  BCOV
  /CRITERIA=PIN(.05) POUT(.10)
  /NOORIGIN
  /DEPENDENT pomp
  /METHOD=ENTER satis_C MSPSS_C
  /METHOD=ENTER satis_PSS
  /RESIDUALS HISTOGRAM(ZRESID)
  /SAVE RESID.

REGRESSION
  /DESCRIPTIVES MEAN STDDEV CORR SIG N
  /MISSING LISTWISE
  /STATISTICS COEFF OUTS CI(95) R ANOVA COLLIN TOL CHANGE ZPP
  BCOV
  /CRITERIA=PIN(.05) POUT(.10)
  /NOORIGIN
  /DEPENDENT RNLI
  /METHOD=ENTER satis_C MSPSS_C
  /METHOD=ENTER satis_PSS
  /RESIDUALS HISTOGRAM(ZRESID)
  /SAVE RESID.
